# Supplementary material for: Heterosynaptic Regulation of α2A-Adrenoceptors on Glutamate/GABA Release in the Prefrontal Cortex of Rats
Source: Biomedicines. 2025 May 28;13(6):1322. doi: 10.3390/biomedicines13061322 (PMC12189517; doi:10.3390/biomedicines13061322)
Supplement: Supplementary file 1 [file biomedicines-13-01322-s001.zip]

Archive with 3 entries (3 files):
- Supp. figure legends.pdf
- Suppl. figure 1.jpg
- Suppl. Figure 2.jpg
